# Supplementary material for: Controlling Crystallization of Aqueous-Processed Planar Perovskite Films via Sodium Dodecyl Sulfonate Surfactant Modulation
Source: Molecules. 2025 May 13;30(10):2146. doi: 10.3390/molecules30102146 (PMC12114574; doi:10.3390/molecules30102146)
Supplement: Supplementary file 1 [file molecules-30-02146-s001.zip]

Archive with 1 entries (1 files):
- molecules-3564114-supplementary.pdf
